# Supplementary material for: Regional Differences in American Indian/Alaska Native Chronic Respiratory Disease Disparity: Evidence from National Survey Results
Source: Int J Environ Res Public Health. 2024 Aug 15;21(8):1070. doi: 10.3390/ijerph21081070 (PMC11354713; doi:10.3390/ijerph21081070)
Supplement: Supplementary file 1 [file ijerph-21-01070-s001.zip]

Archive with 3 entries (3 files):
- Table S1.xlsx
- Table S2.xlsx
- TableS3.xlsx
