# Supplementary material for: Regional Differences in American Indian/Alaska Native Chronic Respiratory Disease Disparity: Evidence from National Survey Results
Source: Int J Environ Res Public Health. 2024 Aug 15;21(8):1070. doi: 10.3390/ijerph21081070 (PMC11354713; doi:10.3390/ijerph21081070)
Supplement: Supplementary file 1 [file ijerph-21-01070-s001.zip › Table S1.xlsx]

## Sheet: Sheet1
Table S1. Number of responses included in yearly analyses.
	Number of responses
Year	Total	AI/AN	Percent AI/AN (%)
2019	219959	2200	1
2018	235269	2659	1.13
2017	236989	2727	1.15
2016	267588	2942	1.1
2015	235169	2379	1.01
2014	240596	2266	0.94
2013	274316	2600	0.95
2012	264469	2178	0.82
2011	282472	2443	0.86
