# Supplementary material for: Regional Differences in American Indian/Alaska Native Chronic Respiratory Disease Disparity: Evidence from National Survey Results
Source: Int J Environ Res Public Health. 2024 Aug 15;21(8):1070. doi: 10.3390/ijerph21081070 (PMC11354713; doi:10.3390/ijerph21081070)
Supplement: Supplementary file 1 [file ijerph-21-01070-s001.zip › Table S2.xlsx]

## Sheet: Sheet1
Table S2: Determinants of chronic respiratory disease for 2011 – 2019.
		OR (95% CI)
		Years
		2011	2012	2013	2014	2015	2016	2017	2018	2019
Race
	AI/AN	1.26 (1.06-1.51)	1.5 (1.25-1.81)	1.34 (1.13-1.58)	1.36 (1.13-1.64)	1.58 (1.33-1.88)	1.28 (1.08-1.51)	1.48 (1.24-1.77)	1.53 (1.26-1.87)	1.33 (1.07-1.66)
	White	1 (Reference)	1 (Reference)	1 (Reference)	1 (Reference)	1 (Reference)	1 (Reference)	1 (Reference)	1 (Reference)	1 (Reference)
Sex
	Male	0.74 (0.71-0.77)	0.74 (0.71-0.77)	0.74 (0.72-0.77)	0.74 (0.71-0.77)	0.74 (0.71-0.77)	0.75 (0.72-0.78)	0.74 (0.7-0.77)	0.74 (0.71-0.77)	0.78 (0.75-0.81)
	Female	1 (Reference)	1 (Reference)	1 (Reference)	1 (Reference)	1 (Reference)	1 (Reference)	1 (Reference)	1 (Reference)	1 (Reference)
Age (Years)
	18-24	NS	1.25 (1.14-1.37)	1.29 (1.2-1.4)	1.18 (1.09-1.28)	1.35 (1.24-1.48)	1.14 (1.04-1.25)	1.27 (1.15-1.39)	1.28 (1.17-1.4)	1.29 (1.18-1.4)
	25-34	NS	NS	NS	NS	NS	NS	NS	NS	1.13 (1.05-1.21)
	35-44	1 (Reference)	1 (Reference)	1 (Reference)	1 (Reference)	1 (Reference)	1 (Reference)	1 (Reference)	1 (Reference)	1 (Reference)
	45-54	NS	NS	NS	NS	NS	NS	NS	NS	NS
	55-64	1.14 (1.09-1.2)	1.2 (1.14-1.26)	1.17 (1.11-1.22)	NS	1.15 (1.09-1.21)	1.11 (1.06-1.17)	1.15 (1.08-1.21)	1.18 (1.12-1.25)	1.13 (1.07-1.19)
	>65	1.09 (1.05-1.15)	1.19 (1.13-1.25)	1.16 (1.11-1.21)	1.11 (1.06-1.16)	1.23 (1.17-1.29)	1.19 (1.13-1.25)	1.16 (1.1-1.23)	1.22 (1.16-1.29)	1.25 (1.18-1.32)
Marital status
	Currently married	1 (Reference)	1 (Reference)	1 (Reference)	1 (Reference)	1 (Reference)	1 (Reference)	1 (Reference)	1 (Reference)	1 (Reference)
	Divorced, widowed, separated	1.13 (1.08-1.18)	1.05 (1.01-1.1)	1.05 (1.01-1.1)	1.15 (1.1-1.21)	1.06 (1.01-1.11)	1.13 (1.08-1.19)	1.12 (1.06-1.17)	1.15 (1.09-1.21)	1.09 (1.04-1.15)
	Never married	1.12 (1.05-1.2)	NS	NS	NS	NS	1.08 (1.01-1.16)	NS	NS	NS
Education
	Less than high school	1.4 (1.31-1.5)	1.44 (1.34-1.55)	1.34 (1.26-1.44)	1.55 (1.44-1.66)	1.48 (1.37-1.6)	1.53 (1.42-1.64)	1.49 (1.37-1.62)	1.4 (1.29-1.51)	1.42 (1.32-1.53)
	High school graduate	NS	NS	NS	NS	NS	NS	NS	NS	NS
	Some college/technical	1.14 (1.1-1.19)	1.1 (1.05-1.14)	1.13 (1.09-1.18)	1.12 (1.07-1.17)	1.1 (1.05-1.15)	1.1 (1.06-1.15)	1.1 (1.05-1.16)	1.05 (1-1.1)	1.09 (1.05-1.14)
	Four or more years of college	1 (Reference)	1 (Reference)	1 (Reference)	1 (Reference)	1 (Reference)	1 (Reference)	1 (Reference)	1 (Reference)	1 (Reference)
Income
	<$10k	2.27 (2.06-2.51)	2.4 (2.17-2.65)	2.35 (2.14-2.57)	2.29 (2.07-2.53)	2.18 (1.96-2.42)	2.27 (2.04-2.52)	2.07 (1.84-2.32)	2.32 (2.09-2.59)	2.11 (1.9-2.35)
	$10k - <$15k	2.08 (1.9-2.28)	2.19 (1.98-2.41)	2.03 (1.86-2.2)	2.23 (2.02-2.45)	2.37 (2.15-2.61)	1.97 (1.79-2.16)	2.09 (1.89-2.31)	2.13 (1.92-2.36)	2.27 (2.06-2.51)
	$15k - <$20k	1.56 (1.43-1.7)	1.74 (1.6-1.9)	1.76 (1.63-1.9)	1.85 (1.69-2.03)	1.74 (1.6-1.9)	1.7 (1.55-1.86)	1.84 (1.67-2.02)	1.93 (1.75-2.12)	1.96 (1.79-2.14)
	$20k - <$25k	1.42 (1.31-1.53)	1.61 (1.49-1.75)	1.48 (1.38-1.59)	1.55 (1.43-1.68)	1.47 (1.35-1.59)	1.42 (1.32-1.54)	1.56 (1.43-1.7)	1.62 (1.48-1.76)	1.56 (1.44-1.69)
	$25k - <$35k	1.33 (1.23-1.43)	1.41 (1.3-1.52)	1.24 (1.16-1.32)	1.32 (1.22-1.42)	1.22 (1.13-1.32)	1.29 (1.19-1.39)	1.34 (1.23-1.45)	1.44 (1.32-1.57)	1.46 (1.35-1.57)
	$35k - <$50k	1.17 (1.09-1.25)	1.15 (1.08-1.24)	1.16 (1.09-1.24)	1.19 (1.11-1.27)	1.16 (1.08-1.25)	1.13 (1.05-1.21)	1.23 (1.13-1.34)	1.21 (1.12-1.3)	1.15 (1.07-1.23)
	$50k - <$75k	1.08 (1.01-1.16)	1.09 (1.02-1.16)	NS	1.11 (1.03-1.18)	1.08 (1.02-1.16)	1.09 (1.02-1.16)	1.09 (1.01-1.16)	1.11 (1.03-1.19)	1.07 (1-1.15)
	$75k or more	1 (Reference)	1 (Reference)	1 (Reference)	1 (Reference)	1 (Reference)	1 (Reference)	1 (Reference)	1 (Reference)	1 (Reference)
	Unreported income	1.27 (1.18-1.37)	1.34 (1.24-1.45)	1.31 (1.23-1.39)	1.26 (1.18-1.35)	1.27 (1.19-1.36)	1.23 (1.15-1.32)	1.31 (1.22-1.41)	1.25 (1.17-1.34)	1.2 (1.13-1.28)
Access-to-care
	Inadequate	1 (Reference)	1 (Reference)	1 (Reference)	1 (Reference)	1 (Reference)	1 (Reference)	1 (Reference)	1 (Reference)	1 (Reference)
	Adequate	NS	1.09 (1.01-1.17)	NS	1.19 (1.09-1.29)	NS	NS	NS	1.11 (1.01-1.21)	1.18 (1.09-1.28)
Smoking status
	Smoker	1.53 (1.46-1.61)	1.61 (1.53-1.69)	1.58 (1.51-1.66)	1.66 (1.58-1.74)	1.7 (1.61-1.79)	1.65 (1.57-1.73)	1.72 (1.63-1.82)	1.71 (1.62-1.81)	1.7 (1.62-1.79)
	Non-smoker	1 (Reference)	1 (Reference)	1 (Reference)	1 (Reference)	1 (Reference)	1 (Reference)	1 (Reference)	1 (Reference)	1 (Reference)
Obesity status
	Underweight	1.32 (1.14-1.52)	1.36 (1.15-1.61)	1.28 (1.12-1.45)	1.46 (1.27-1.68)	1.39 (1.21-1.6)	1.5 (1.3-1.74)	1.49 (1.28-1.74)	1.43 (1.24-1.65)	1.31 (1.15-1.50)
	Normal	1 (Reference)	1 (Reference)	1 (Reference)	1 (Reference)	1 (Reference)	1 (Reference)	1 (Reference)	1 (Reference)	1 (Reference)
	Overweight	1.09 (1.04-1.15)	1.11 (1.06-1.17)	1.07 (1.02-1.12)	1.1 (1.05-1.15)	1.09 (1.03-1.14)	NS	NS	1.09 (1.03-1.15)	NS
	Obese	1.58 (1.51-1.66)	1.63 (1.55-1.71)	1.6 (1.52-1.67)	1.63 (1.56-1.72)	1.63 (1.55-1.71)	1.53 (1.46-1.59)	1.52 (1.45-1.59)	1.63 (1.55-1.72)	1.48 (1.43-1.55)
NS: not significant
Adjusted for age, sex, income, marital status, education, access to care, smoking status, and body weight morbidity.
