# Supplementary material for: Regional Differences in American Indian/Alaska Native Chronic Respiratory Disease Disparity: Evidence from National Survey Results
Source: Int J Environ Res Public Health. 2024 Aug 15;21(8):1070. doi: 10.3390/ijerph21081070 (PMC11354713; doi:10.3390/ijerph21081070)
Supplement: Supplementary file 1 [file ijerph-21-01070-s001.zip › TableS3.xlsx]

## Sheet: Sheet1
Table S3. Alternative logistic regression model for determinants of chronic respiratory disease.
		OR (95% CI)
		Years
		2011	2012	2013	2014	2015	2016	2017	2018	2019
Race
	AI/AN	0.98 (0.82-1.17)	0.92 (0.78-1.08)	0.98 (0.81-1.19)	0.91 (0.79-1.06)	0.83 (0.68-1.01)	1.07 (0.91-1.26)	0.9 (0.77-1.06)	1.02 (0.86-1.21)	0.84 (0.71-1)
	White	1 (Reference)	1 (Reference)	1 (Reference)	1 (Reference)	1 (Reference)	1 (Reference)	1 (Reference)	1 (Reference)	1 (Reference)
Sex
	Male	0.74 (0.71-0.77)	0.74 (0.72-0.77)	0.75 (0.73-0.78)	0.74 (0.71-0.77)	0.74 (0.71-0.77)	0.75 (0.72-0.78)	0.74 (0.71-0.77)	0.74 (0.71-0.77)	0.77 (0.74-0.8)
	Female	1 (Reference)	1 (Reference)	1 (Reference)	1 (Reference)	1 (Reference)	1 (Reference)	1 (Reference)	1 (Reference)	1 (Reference)
Age (Years)
	18-24	1.14 (1.04-1.25)	1.2 (1.1-1.31)	1.28 (1.18-1.38)	1.21 (1.11-1.31)	1.37 (1.26-1.49)	1.13 (1.04-1.23)	1.23 (1.12-1.34)	1.25 (1.15-1.36)	1.21 (1.12-1.31)
	35-44	1 (Reference)	1 (Reference)	1 (Reference)	1 (Reference)	1 (Reference)	1 (Reference)	1 (Reference)	1 (Reference)	1 (Reference)
	55-64	1.14 (1.1-1.19)	1.2 (1.15-1.25)	1.16 (1.11-1.22)	1.16 (1.11-1.22)	1.13 (1.08-1.18)	1.1 (1.05-1.15)	1.15 (1.09-1.21)	1.18 (1.12-1.24)	1.1 (1.05-1.16)
	>65	1.11 (1.06-1.16)	1.2 (1.15-1.25)	1.17 (1.12-1.22)	1.18 (1.13-1.24)	1.22 (1.16-1.27)	1.17 (1.12-1.23)	1.18 (1.13-1.24)	1.22 (1.16-1.28)	1.21 (1.15-1.26)
Marital status
	Currently married	1 (Reference)	1 (Reference)	1 (Reference)	1 (Reference)	1 (Reference)	1 (Reference)	1 (Reference)	1 (Reference)	1 (Reference)
	Divorced, widowed, separated	1.13 (1.08-1.17)	1.07 (1.03-1.12)	1.07 (1.03-1.11)	1.14 (1.09-1.19)	1.07 (1.02-1.12)	1.13 (1.08-1.18)	1.13 (1.08-1.18)	1.14 (1.09-1.2)	1.11 (1.06-1.16)
	Never married	1.06 (1-1.13)	1.03 (0.97-1.1)	1.05 (0.99-1.11)	1.02 (0.96-1.09)	0.98 (0.92-1.04)	1.07 (1.01-1.14)	1.05 (0.98-1.12)	1.02 (0.96-1.08)	1.05 (0.99-1.12)
Education
	Less than high school	1.41 (1.32-1.5)	1.44 (1.34-1.54)	1.38 (1.29-1.46)	1.54 (1.44-1.64)	1.51 (1.4-1.61)	1.54 (1.45-1.65)	1.48 (1.37-1.6)	1.4 (1.3-1.51)	1.4 (1.31-1.51)
	Some college/technical	1.14 (1.09-1.18)	1.09 (1.05-1.14)	1.12 (1.08-1.17)	1.12 (1.08-1.17)	1.1 (1.06-1.14)	1.09 (1.05-1.14)	1.09 (1.05-1.14)	1.06 (1.01-1.1)	1.09 (1.05-1.13)
	Four or more years of college	1 (Reference)	1 (Reference)	1 (Reference)	1 (Reference)	1 (Reference)	1 (Reference)	1 (Reference)	1 (Reference)	1 (Reference)
Income
	<$10k	2.27 (2.07-2.49)	2.38 (2.17-2.61)	2.34 (2.14-2.56)	2.31 (2.11-2.54)	2.25 (2.04-2.48)	2.31 (2.09-2.54)	2.06 (1.85-2.29)	2.28 (2.06-2.52)	2.1 (1.9-2.32)
	$10k - <$15k	2.08 (1.91-2.27)	2.17 (1.98-2.37)	2.05 (1.88-2.22)	2.2 (2.02-2.4)	2.37 (2.17-2.6)	2.04 (1.87-2.22)	2.11 (1.92-2.32)	2.15 (1.95-2.37)	2.24 (2.04-2.45)
	$15k - <$20k	1.61 (1.48-1.75)	1.75 (1.61-1.89)	1.75 (1.62-1.89)	1.87 (1.72-2.03)	1.77 (1.63-1.92)	1.73 (1.6-1.88)	1.84 (1.69-2.01)	1.97 (1.81-2.15)	1.92 (1.77-2.09)
	$20k - <$25k	1.43 (1.33-1.54)	1.6 (1.48-1.72)	1.49 (1.39-1.59)	1.55 (1.44-1.67)	1.51 (1.4-1.63)	1.47 (1.37-1.58)	1.54 (1.42-1.67)	1.62 (1.5-1.75)	1.56 (1.45-1.68)
	$25k - <$35k	1.34 (1.25-1.44)	1.4 (1.31-1.5)	1.24 (1.16-1.32)	1.32 (1.23-1.41)	1.26 (1.18-1.35)	1.32 (1.23-1.41)	1.33 (1.23-1.43)	1.46 (1.35-1.58)	1.44 (1.35-1.55)
	$35k - <$50k	1.19 (1.11-1.26)	1.17 (1.1-1.25)	1.16 (1.09-1.23)	1.19 (1.12-1.27)	1.17 (1.09-1.24)	1.16 (1.09-1.24)	1.24 (1.15-1.34)	1.21 (1.13-1.3)	1.16 (1.09-1.24)
	$50k - <$75k	1.09 (1.02-1.16)	1.08 (1.02-1.15)	1.02 (0.96-1.08)	1.09 (1.02-1.15)	1.07 (1.01-1.14)	1.08 (1.01-1.15)	1.08 (1.02-1.16)	1.12 (1.05-1.19)	1.07 (1.01-1.14)
	$75k or more	1 (Reference)	1 (Reference)	1 (Reference)	1 (Reference)	1 (Reference)	1 (Reference)	1 (Reference)	1 (Reference)	1 (Reference)
	Unreported income	1.29 (1.21-1.38)	1.34 (1.25-1.44)	1.27 (1.19-1.35)	1.25 (1.17-1.33)	1.29 (1.22-1.38)	1.25 (1.17-1.33)	1.31 (1.22-1.4)	1.29 (1.21-1.37)	1.22 (1.15-1.3)
Access-to-care
	Inadequate	1 (Reference)	1 (Reference)	1 (Reference)	1 (Reference)	1 (Reference)	1 (Reference)	1 (Reference)	1 (Reference)	1 (Reference)
	Adequate	1.02 (0.95-1.09)	1.07 (1.01-1.15)	1.04 (0.97-1.1)	1.16 (1.07-1.25)	1.06 (0.98-1.15)	1.08 (1-1.17)	1.05 (0.96-1.15)	1.09 (1.01-1.18)	1.15 (1.07-1.24)
Smoking status
	Smoker	1.53 (1.46-1.6)	1.61 (1.54-1.69)	1.58 (1.51-1.65)	1.67 (1.6-1.75)	1.71 (1.63-1.79)	1.65 (1.58-1.73)	1.73 (1.64-1.81)	1.72 (1.64-1.81)	1.7 (1.63-1.78)
	Non-smoker	1 (Reference)	1 (Reference)	1 (Reference)	1 (Reference)	1 (Reference)	1 (Reference)	1 (Reference)	1 (Reference)	1 (Reference)
Obesity status
	Underweight	1.31 (1.15-1.5)	1.33 (1.15-1.55)	1.31 (1.17-1.48)	1.44 (1.27-1.64)	1.38 (1.21-1.57)	1.54 (1.34-1.76)	1.48 (1.29-1.71)	1.43 (1.26-1.64)	1.31 (1.16-1.47)
	Normal	1 (Reference)	1 (Reference)	1 (Reference)	1 (Reference)	1 (Reference)	1 (Reference)	1 (Reference)	1 (Reference)	1 (Reference)
	Overweight	1.1 (1.05-1.15)	1.1 (1.05-1.15)	1.07 (1.03-1.12)	1.09 (1.04-1.14)	1.09 (1.04-1.14)	1.04 (1-1.09)	1.02 (0.97-1.07)	1.1 (1.05-1.16)	1.03 (0.99-1.08)
	Obese	1.58 (1.51-1.65)	1.61 (1.54-1.68)	1.6 (1.54-1.67)	1.63 (1.56-1.7)	1.63 (1.56-1.71)	1.56 (1.49-1.63)	1.52 (1.44-1.59)	1.65 (1.58-1.73)	1.5 (1.44-1.57)
Region
	AI/AN-high (11-state)	1.1 (1.05-1.16)	1.14 (1.09-1.19)	1.09 (1.04-1.15)	1.12 (1.08-1.17)	1.09 (1.04-1.14)	1.12 (1.08-1.18)	1.13 (1.08-1.19)	1.12 (1.07-1.18)	1.09 (1.04-1.15)
	AI/AN-low (all other states)	1 (Reference)	1 (Reference)	1 (Reference)	1 (Reference)	1 (Reference)	1 (Reference)	1 (Reference)	1 (Reference)	1 (Reference)
Region*Race		1.29 (1.01-1.66)	1.63 (1.28-2.08)	1.36 (1.05-1.75)	1.49 (1.18-1.88)	1.9 (1.46-2.47)	1.19 (0.94-1.5)	1.64 (1.3-2.08)	1.5 (1.15-1.94)	1.57 (1.19-2.07)
Adjusted for age, sex, income, marital status, education, access to care, smoking status, body weight morbidity, and region of residence.
